# Supplementary material for: Simultaneous functioning of different light-harvesting complexes—a strategy of adaptation of purple bacterium Rhodopseudomonas palustris to low illumination conditions
Source: PeerJ. 2023 Jan 31;11:e14769. doi: 10.7717/peerj.14769 (PMC9897067; doi:10.7717/peerj.14769)
Supplement: Supplemental Information 3 [file peerj-11-14769-s003.txt]

[Header]
Application Name	LCsolution
Version	1.11
Data File Name	C:\Users\Àëåêñàíäð\YandexDisk\Äîêóìåíòû\Ðàáîòà ôàéëû 2019-12-20\ÑÅÐÄÞÊ ÎÏ\2021 àíàëèç LH2_LH4\2021-07-27 LH2 OP.lcd
Output Date	14.09.2022
Output Time	12:37:34
[Configuration]
# of Detectors	1
Detector ID	PDA
Detector Name	PDA
# of Channels	1
# of Units	0
[PDA Multi Chromatogram(Ch1)]
# of Points	3858
Interval(msec)	640
Start Time(min)	0
End Time(min)	41.1413
Intensity Units	mAU
Intensity Multiplier	0.001
Type	MaxPlot
Wavelength(nm)	360	800
Bandwidth(nm)	4
R.Time (min)	Intensity
0.00000	0
0.01067	0
0.02133	0
0.03200	0
0.04267	0
0.05333	0
0.06400	0
0.07467	0
0.08533	0
0.09600	0
0.10667	18
0.11733	14
0.12800	8
0.13867	-6
0.14933	-5
0.16000	-13
0.17067	-15
0.18133	-12
0.19200	-18
0.20267	-11
0.21333	-14
0.22400	-20
0.23467	-21
0.24533	-24
0.25600	-23
0.26667	-24
0.27733	-31
0.28800	-25
0.29867	-29
0.30933	-30
0.32000	-32
0.33067	-18
0.34133	-39
0.35200	-28
0.36267	-28
0.37333	-33
0.38400	-30
0.39467	-31
0.40533	-41
0.41600	-44
0.42667	-49
0.43733	-47
0.44800	-43
0.45867	-49
0.46933	-51
0.48000	-55
0.49067	-49
0.50133	-53
0.51200	-53
0.52267	-58
0.53333	-57
0.54400	-54
0.55467	-55
0.56533	-58
0.57600	-62
0.58667	-57
0.59733	-61
0.60800	-63
0.61867	-57
0.62933	-68
0.64000	-67
0.65067	-66
0.66133	-70
0.67200	-74
0.68267	-69
0.69333	-67
0.70400	-72
0.71467	-69
0.72533	-74
0.73600	-69
0.74667	-70
0.75733	-61
0.76800	-58
0.77867	-68
0.78933	-75
0.80000	-85
0.81067	-80
0.82133	-78
0.83200	-76
0.84267	-78
0.85333	-86
0.86400	-82
0.87467	-81
0.88533	-82
0.89600	-92
0.90667	-87
0.91733	-92
0.92800	-97
0.93867	-94
0.94933	-97
0.96000	-92
0.97067	-94
0.98133	-91
0.99200	-91
1.00267	-88
1.01333	-96
1.02400	-89
1.03467	-91
1.04533	-82
1.05600	-83
1.06667	-83
1.07733	-95
1.08800	-100
1.09867	-95
1.10933	-98
1.12000	-96
1.13067	-102
1.14133	-95
1.15200	-94
1.16267	-86
1.17333	-93
1.18400	-97
1.19467	-97
1.20533	-92
1.21600	-88
1.22667	-91
1.23733	-87
1.24800	-88
1.25867	-89
1.26933	-82
1.28000	-94
1.29067	-100
1.30133	-98
1.31200	-92
1.32267	-88
1.33333	-100
1.34400	-106
1.35467	-105
1.36533	-112
1.37600	-101
1.38667	-104
1.39733	-108
1.40800	-106
1.41867	-112
1.42933	-117
1.44000	-114
1.45067	-108
1.46133	-116
1.47200	-122
1.48267	-117
1.49333	-116
1.50400	-118
1.51467	-120
1.52533	-119
1.53600	-117
1.54667	-125
1.55733	-124
1.56800	-133
1.57867	-136
1.58933	-131
1.60000	-138
1.61067	-132
1.62133	-136
1.63200	-135
1.64267	-132
1.65333	-136
1.66400	-130
1.67467	-136
1.68533	-136
1.69600	-134
1.70667	-137
1.71733	-148
1.72800	-145
1.73867	-145
1.74933	-145
1.76000	-141
1.77067	-143
1.78133	-135
1.79200	-144
1.80267	-138
1.81333	-130
1.82400	-133
1.83467	-127
1.84533	-128
1.85600	-117
1.86667	-106
1.87733	-111
1.88800	-108
1.89867	-110
1.90933	-96
1.92000	-82
1.93067	-68
1.94133	37
1.95200	252
1.96267	449
1.97333	506
1.98400	457
1.99467	398
2.00533	333
2.01600	224
2.02667	65
2.03733	-53
2.04800	-115
2.05867	-133
2.06933	-126
2.08000	-128
2.09067	-109
2.10133	-101
2.11200	-103
2.12267	-87
2.13333	-89
2.14400	-100
2.15467	-104
2.16533	-107
2.17600	-109
2.18667	-105
2.19733	-106
2.20800	-106
2.21867	-101
2.22933	-103
2.24000	-101
2.25067	-72
2.26133	65
2.27200	436
2.28267	1009
2.29333	1608
2.30400	2113
2.31467	2501
2.32533	2837
2.33600	3108
2.34667	3217
2.35733	2433
2.36800	-106
2.37867	-2298
2.38933	-2798
2.40000	-2488
2.41067	-2053
2.42133	-1666
2.43200	-1346
2.44267	-1088
2.45333	-888
2.46400	-740
2.47467	-617
2.48533	-523
2.49600	-447
2.50667	-377
2.51733	-331
2.52800	-319
2.53867	-333
2.54933	-294
2.56000	1387
2.57067	4489
2.58133	3188
2.59200	-6329
2.60267	-15753
2.61333	-18976
2.62400	-17685
2.63467	-14134
2.64533	-9492
2.65600	-3528
2.66667	2682
2.67733	7969
2.68800	11442
2.69867	12961
2.70933	12991
2.72000	11939
2.73067	10335
2.74133	8537
2.75200	6846
2.76267	5375
2.77333	4169
2.78400	3273
2.79467	2558
2.80533	2054
2.81600	1646
2.82667	1349
2.83733	1121
2.84800	943
2.85867	806
2.86933	704
2.88000	618
2.89067	556
2.90133	513
2.91200	474
2.92267	432
2.93333	386
2.94400	351
2.95467	311
2.96533	263
2.97600	216
2.98667	171
2.99733	135
3.00800	119
3.01867	111
3.02933	110
3.04000	97
3.05067	74
3.06133	44
3.07200	2
3.08267	-23
3.09333	-34
3.10400	-43
3.11467	-45
3.12533	-51
3.13600	-40
3.14667	-54
3.15733	-65
3.16800	-66
3.17867	-78
3.18933	-74
3.20000	-93
3.21067	-77
3.22133	-84
3.23200	-81
3.24267	-85
3.25333	-90
3.26400	-93
3.27467	-99
3.28533	-93
3.29600	-99
3.30667	-106
3.31733	-106
3.32800	-106
3.33867	-106
3.34933	-107
3.36000	-107
3.37067	-104
3.38133	-99
3.39200	-94
3.40267	-94
3.41333	-83
3.42400	-70
3.43467	-52
3.44533	-39
3.45600	-33
3.46667	-27
3.47733	-11
3.48800	-12
3.49867	-2
3.50933	5
3.52000	21
3.53067	37
3.54133	62
3.55200	87
3.56267	110
3.57333	132
3.58400	146
3.59467	190
3.60533	208
3.61600	229
3.62667	261
3.63733	278
3.64800	287
3.65867	305
3.66933	326
3.68000	338
3.69067	344
3.70133	349
3.71200	361
3.72267	379
3.73333	386
3.74400	392
3.75467	402
3.76533	405
3.77600	411
3.78667	407
3.79733	404
3.80800	409
3.81867	405
3.82933	402
3.84000	399
3.85067	395
3.86133	393
3.87200	383
3.88267	387
3.89333	374
3.90400	371
3.91467	365
3.92533	351
3.93600	349
3.94667	339
3.95733	330
3.96800	311
3.97867	295
3.98933	258
4.00000	228
4.01067	183
4.02133	129
4.03200	64
4.04267	-13
4.05333	-113
4.06400	-241
4.07467	-404
4.08533	-594
4.09600	-874
4.10667	-1234
4.11733	-1684
4.12800	-2221
4.13867	-2839
4.14933	-3497
4.16000	-4197
4.17067	-4878
4.18133	-5540
4.19200	-6157
4.20267	-6715
4.21333	-7191
4.22400	-7589
4.23467	-7894
4.24533	-8078
4.25600	-8192
4.26667	-8199
4.27733	-8147
4.28800	-8027
4.29867	-7872
4.30933	-7693
4.32000	-7513
4.33067	-7334
4.34133	-7135
4.35200	-6942
4.36267	-6754
4.37333	-6584
4.38400	-6402
4.39467	-6247
4.40533	-6083
4.41600	-5931
4.42667	-5799
4.43733	-5662
4.44800	-5525
4.45867	-5390
4.46933	-5265
4.48000	-5146
4.49067	-5033
4.50133	-4912
4.51200	-4811
4.52267	-4698
4.53333	-4601
4.54400	-4521
4.55467	-4432
4.56533	-4349
4.57600	-4259
4.58667	-4186
4.59733	-4094
4.60800	-4045
4.61867	-3992
4.62933	-3934
4.64000	-3889
4.65067	-3830
4.66133	-3779
4.67200	-3723
4.68267	-3676
4.69333	-3620
4.70400	-3573
4.71467	-3512
4.72533	-3451
4.73600	-3417
4.74667	-3357
4.75733	-3327
4.76800	-3285
4.77867	-3253
4.78933	-3211
4.80000	-3162
4.81067	-3096
4.82133	-2951
4.83200	-2629
4.84267	-1974
4.85333	4329
4.86400	7648
4.87467	10478
4.88533	11921
4.89600	12153
4.90667	10745
4.91733	8411
4.92800	5935
4.93867	3809
4.94933	2237
4.96000	-1880
4.97067	-2073
4.98133	-2202
4.99200	-2284
5.00267	-2329
5.01333	-2358
5.02400	-2358
5.03467	-2358
5.04533	-2355
5.05600	-2348
5.06667	-2341
5.07733	-2328
5.08800	-2311
5.09867	-2302
5.10933	-2289
5.12000	-2267
5.13067	-2257
5.14133	-2252
5.15200	-2241
5.16267	-2226
5.17333	-2213
5.18400	-2195
5.19467	-2188
5.20533	-2167
5.21600	-2153
5.22667	-2151
5.23733	-2140
5.24800	-2144
5.25867	-2134
5.26933	-2123
5.28000	-2120
5.29067	-2102
5.30133	-2095
5.31200	-2097
5.32267	-2093
5.33333	-2090
5.34400	-2083
5.35467	-2077
5.36533	-2072
5.37600	-2065
5.38667	-2056
5.39733	-2043
5.40800	-2026
5.41867	-2010
5.42933	-2011
5.44000	-2008
5.45067	-2009
5.46133	-2011
5.47200	-1998
5.48267	-2013
5.49333	-2002
5.50400	-2002
5.51467	-1997
5.52533	-2003
5.53600	-1998
5.54667	-1999
5.55733	-2001
5.56800	-2001
5.57867	-1992
5.58933	-1998
5.60000	-1996
5.61067	-1998
5.62133	-1992
5.63200	-2000
5.64267	-1994
5.65333	-1998
5.66400	-1994
5.67467	-1984
5.68533	-1983
5.69600	-1975
5.70667	-1973
5.71733	-1975
5.72800	-1972
5.73867	-1972
5.74933	-1975
5.76000	-1975
5.77067	-1977
5.78133	-1978
5.79200	-1972
5.80267	-1972
5.81333	-1981
5.82400	-1983
5.83467	-1977
5.84533	-1969
5.85600	-1971
5.86667	-1979
5.87733	-1982
5.88800	-1969
5.89867	-1975
5.90933	-1978
5.92000	-1967
5.93067	-1965
5.94133	-1962
5.95200	-1960
5.96267	-1963
5.97333	-1964
5.98400	-1969
5.99467	-1975
6.00533	-1964
6.01600	-1969
6.02667	-1974
6.03733	-1963
6.04800	-1962
6.05867	-1960
6.06933	-1969
6.08000	-1957
6.09067	-1967
6.10133	-1968
6.11200	-1971
6.12267	-1965
6.13333	-1971
6.14400	-1962
6.15467	-1959
6.16533	-1960
6.17600	-1964
6.18667	-1959
6.19733	-1958
6.20800	-1951
6.21867	-1954
6.22933	-1956
6.24000	-1952
6.25067	-1934
6.26133	-1921
6.27200	-1921
6.28267	-1926
6.29333	-1930
6.30400	-1929
6.31467	-1933
6.32533	-1926
6.33600	-1922
6.34667	-1923
6.35733	-1933
6.36800	-1941
6.37867	-1946
6.38933	-1945
6.40000	-1951
6.41067	-1958
6.42133	-1955
6.43200	-1947
6.44267	-1956
6.45333	-1949
6.46400	-1941
6.47467	-1948
6.48533	-1942
6.49600	-1943
6.50667	-1950
6.51733	-1953
6.52800	-1944
6.53867	-1947
6.54933	-1949
6.56000	-1948
6.57067	-1942
6.58133	-1955
6.59200	-1950
6.60267	-1951
6.61333	-1948
6.62400	-1952
6.63467	-1937
6.64533	-1945
6.65600	-1932
6.66667	-1921
6.67733	-1913
6.68800	-1908
6.69867	-1902
6.70933	-1900
6.72000	-1891
6.73067	-1892
6.74133	-1892
6.75200	-1901
6.76267	-1902
6.77333	-1913
6.78400	-1892
6.79467	-1904
6.80533	-1914
6.81600	-1923
6.82667	-1933
6.83733	-1928
6.84800	-1924
6.85867	-1913
6.86933	-1920
6.88000	-1933
6.89067	-1930
6.90133	-1933
6.91200	-1937
6.92267	-1936
6.93333	-1942
6.94400	-1951
6.95467	-1957
6.96533	-1944
6.97600	-1947
6.98667	-1953
6.99733	-1949
7.00800	-1947
7.01867	-1951
7.02933	-1942
7.04000	-1945
7.05067	-1946
7.06133	-1943
7.07200	-1941
7.08267	-1940
7.09333	-1925
7.10400	-1917
7.11467	-1919
7.12533	-1918
7.13600	-1921
7.14667	-1918
7.15733	-1916
7.16800	-1921
7.17867	-1922
7.18933	-1929
7.20000	-1927
7.21067	-1929
7.22133	-1936
7.23200	-1931
7.24267	-1939
7.25333	-1941
7.26400	-1945
7.27467	-1937
7.28533	-1937
7.29600	-1945
7.30667	-1942
7.31733	-1937
7.32800	-1934
7.33867	-1938
7.34933	-1938
7.36000	-1939
7.37067	-1941
7.38133	-1946
7.39200	-1950
7.40267	-1949
7.41333	-1943
7.42400	-1941
7.43467	-1943
7.44533	-1948
7.45600	-1955
7.46667	-1949
7.47733	-1950
7.48800	-1943
7.49867	-1942
7.50933	-1945
7.52000	-1945
7.53067	-1948
7.54133	-1944
7.55200	-1943
7.56267	-1947
7.57333	-1941
7.58400	-1945
7.59467	-1948
7.60533	-1948
7.61600	-1951
7.62667	-1954
7.63733	-1946
7.64800	-1953
7.65867	-1940
7.66933	-1944
7.68000	-1944
7.69067	-1938
7.70133	-1940
7.71200	-1935
7.72267	-1934
7.73333	-1927
7.74400	-1945
7.75467	-1938
7.76533	-1939
7.77600	-1940
7.78667	-1939
7.79733	-1945
7.80800	-1948
7.81867	-1940
7.82933	-1939
7.84000	-1925
7.85067	-1916
7.86133	-1929
7.87200	-1925
7.88267	-1944
7.89333	-1940
7.90400	-1942
7.91467	-1940
7.92533	-1938
7.93600	-1943
7.94667	-1939
7.95733	-1936
7.96800	-1936
7.97867	-1923
7.98933	-1926
8.00000	-1930
8.01067	-1929
8.02133	-1923
8.03200	-1925
8.04267	-1912
8.05333	-1922
8.06400	-1919
8.07467	-1913
8.08533	-1904
8.09600	-1903
8.10667	-1907
8.11733	-1903
8.12800	-1903
8.13867	-1893
8.14933	-1900
8.16000	-1901
8.17067	-1899
8.18133	-1910
8.19200	-1910
8.20267	-1907
8.21333	-1913
8.22400	-1913
8.23467	-1913
8.24533	-1902
8.25600	-1915
8.26667	-1920
8.27733	-1918
8.28800	-1917
8.29867	-1917
8.30933	-1911
8.32000	-1909
8.33067	-1909
8.34133	-1910
8.35200	-1910
8.36267	-1904
8.37333	-1906
8.38400	-1906
8.39467	-1908
8.40533	-1907
8.41600	-1900
8.42667	-1903
8.43733	-1897
8.44800	-1903
8.45867	-1893
8.46933	-1858
8.48000	-1876
8.49067	-1877
8.50133	-1881
8.51200	-1888
8.52267	-1878
8.53333	-1882
8.54400	-1867
8.55467	-1868
8.56533	-1865
8.57600	-1860
8.58667	-1860
8.59733	-1855
8.60800	-1861
8.61867	-1856
8.62933	-1852
8.64000	-1860
8.65067	-1854
8.66133	-1856
8.67200	-1864
8.68267	-1865
8.69333	-1866
8.70400	-1876
8.71467	-1878
8.72533	-1878
8.73600	-1883
8.74667	-1882
8.75733	-1872
8.76800	-1723
8.77867	-1753
8.78933	-1828
8.80000	-1852
8.81067	-1866
8.82133	-1873
8.83200	-1878
8.84267	-1879
8.85333	-1873
8.86400	-1873
8.87467	-1845
8.88533	-1851
8.89600	-1861
8.90667	-1857
8.91733	-1812
8.92800	-1789
8.93867	-1839
8.94933	-1850
8.96000	-1850
8.97067	-1840
8.98133	-1834
8.99200	-1836
9.00267	-1836
9.01333	-1834
9.02400	-1828
9.03467	-1819
9.04533	-1828
9.05600	-1819
9.06667	-1827
9.07733	-1835
9.08800	-1830
9.09867	-1838
9.10933	-1846
9.12000	-1843
9.13067	-1840
9.14133	-1851
9.15200	-1850
9.16267	-1856
9.17333	-1856
9.18400	-1863
9.19467	-1868
9.20533	-1861
9.21600	-1857
9.22667	-1859
9.23733	-1857
9.24800	-1862
9.25867	-1861
9.26933	-1852
9.28000	-1844
9.29067	-1845
9.30133	-1834
9.31200	-1827
9.32267	-1827
9.33333	-1829
9.34400	-1827
9.35467	-1829
9.36533	-1823
9.37600	-1819
9.38667	-1809
9.39733	-1817
9.40800	-1838
9.41867	-1830
9.42933	-1835
9.44000	-1776
9.45067	-1727
9.46133	-1626
9.47200	-1745
9.48267	-1818
9.49333	-1844
9.50400	-1850
9.51467	-1858
9.52533	-1872
9.53600	-1877
9.54667	-1871
9.55733	-1872
9.56800	-1876
9.57867	-1883
9.58933	-1884
9.60000	-1887
9.61067	-1884
9.62133	-1895
9.63200	-1890
9.64267	-1888
9.65333	-1881
9.66400	-1885
9.67467	-1874
9.68533	-1873
9.69600	-1876
9.70667	-1880
9.71733	-1876
9.72800	-1874
9.73867	-1885
9.74933	-1881
9.76000	-1873
9.77067	-1871
9.78133	-1860
9.79200	-1859
9.80267	-1858
9.81333	-1843
9.82400	-1832
9.83467	-1834
9.84533	-1819
9.85600	-1824
9.86667	-1824
9.87733	-1816
9.88800	-1799
9.89867	-1786
9.90933	-1788
9.92000	-1791
9.93067	-1777
9.94133	-1769
9.95200	-1770
9.96267	-1773
9.97333	-1765
9.98400	-1756
9.99467	-1761
10.00533	-1760
10.01600	-1742
10.02667	-1734
10.03733	-1737
10.04800	-1732
10.05867	-1730
10.06933	-1730
10.08000	-1727
10.09067	-1725
10.10133	-1727
10.11200	-1728
10.12267	-1731
10.13333	-1734
10.14400	-1741
10.15467	-1756
10.16533	-1761
10.17600	-1773
10.18667	-1780
10.19733	-1794
10.20800	-1806
10.21867	-1818
10.22933	-1799
10.24000	-1794
10.25067	-1822
10.26133	-1832
10.27200	-1832
10.28267	-1853
10.29333	-1859
10.30400	-1858
10.31467	-1861
10.32533	-1866
10.33600	-1875
10.34667	-1877
10.35733	-1872
10.36800	-1872
10.37867	-1865
10.38933	-1857
10.40000	-1842
10.41067	-1846
10.42133	-1854
10.43200	-1858
10.44267	-1858
10.45333	-1855
10.46400	-1844
10.47467	-1833
10.48533	-1823
10.49600	-1819
10.50667	-1809
10.51733	-1801
10.52800	-1790
10.53867	-1765
10.54933	-1755
10.56000	-1749
10.57067	-1735
10.58133	-1727
10.59200	-1727
10.60267	-1710
10.61333	-1715
10.62400	-1706
10.63467	-1697
10.64533	-1701
10.65600	-1713
10.66667	-1706
10.67733	-1724
10.68800	-1737
10.69867	-1749
10.70933	-1758
10.72000	-1767
10.73067	-1774
10.74133	-1779
10.75200	-1790
10.76267	-1802
10.77333	-1805
10.78400	-1820
10.79467	-1822
10.80533	-1822
10.81600	-1821
10.82667	-1824
10.83733	-1811
10.84800	-1794
10.85867	-1788
10.86933	-1773
10.88000	-1769
10.89067	-1757
10.90133	-1747
10.91200	-1726
10.92267	-1717
10.93333	-1712
10.94400	-1695
10.95467	-1684
10.96533	-1677
10.97600	-1660
10.98667	-1651
10.99733	-1632
11.00800	-1617
11.01867	-1603
11.02933	-1592
11.04000	-1569
11.05067	-1555
11.06133	-1537
11.07200	-1523
11.08267	-1509
11.09333	-1496
11.10400	-1499
11.11467	-1507
11.12533	-1509
11.13600	-1522
11.14667	-1544
11.15733	-1563
11.16800	-1584
11.17867	-1614
11.18933	-1657
11.20000	-1679
11.21067	-1719
11.22133	-1744
11.23200	-1767
11.24267	-1797
11.25333	-1818
11.26400	-1851
11.27467	-1863
11.28533	-1873
11.29600	-1891
11.30667	-1908
11.31733	-1926
11.32800	-1933
11.33867	-1931
11.34933	-1942
11.36000	-1949
11.37067	-1959
11.38133	-1959
11.39200	-1960
11.40267	-1957
11.41333	-1954
11.42400	-1957
11.43467	-1956
11.44533	-1958
11.45600	-1965
11.46667	-1957
11.47733	-1950
11.48800	-1939
11.49867	-1939
11.50933	-1922
11.52000	-1909
11.53067	-1901
11.54133	-1892
11.55200	-1885
11.56267	-1869
11.57333	-1838
11.58400	-1824
11.59467	-1812
11.60533	-1794
11.61600	-1771
11.62667	-1758
11.63733	-1734
11.64800	-1719
11.65867	-1695
11.66933	-1675
11.68000	-1653
11.69067	-1638
11.70133	-1621
11.71200	-1608
11.72267	-1604
11.73333	-1594
11.74400	-1597
11.75467	-1603
11.76533	-1618
11.77600	-1640
11.78667	-1655
11.79733	-1675
11.80800	-1699
11.81867	-1732
11.82933	-1768
11.84000	-1793
11.85067	-1832
11.86133	-1871
11.87200	-1903
11.88267	-1941
11.89333	-1964
11.90400	-1982
11.91467	-1996
11.92533	-2017
11.93600	-2035
11.94667	-2052
11.95733	-2064
11.96800	-2078
11.97867	-2085
11.98933	-2090
12.00000	-2095
12.01067	-2108
12.02133	-2098
12.03200	-2108
12.04267	-2101
12.05333	-2112
12.06400	-2109
12.07467	-2109
12.08533	-2105
12.09600	-2113
12.10667	-2112
12.11733	-2117
12.12800	-2126
12.13867	-2117
12.14933	-2120
12.16000	-2126
12.17067	-2134
12.18133	-2136
12.19200	-2137
12.20267	-2148
12.21333	-2147
12.22400	-2147
12.23467	-2141
12.24533	-2142
12.25600	-2142
12.26667	-2140
12.27733	-2139
12.28800	-2134
12.29867	-2130
12.30933	-2124
12.32000	-2127
12.33067	-2120
12.34133	-2116
12.35200	-2110
12.36267	-2112
12.37333	-2107
12.38400	-2106
12.39467	-2096
12.40533	-2100
12.41600	-2096
12.42667	-2092
12.43733	-2089
12.44800	-2080
12.45867	-2095
12.46933	-2092
12.48000	-2095
12.49067	-2081
12.50133	-2090
12.51200	-2084
12.52267	-2078
12.53333	-2082
12.54400	-2080
12.55467	-2083
12.56533	-2078
12.57600	-2075
12.58667	-2080
12.59733	-2086
12.60800	-2088
12.61867	-2091
12.62933	-2091
12.64000	-2092
12.65067	-2094
12.66133	-2096
12.67200	-2104
12.68267	-2104
12.69333	-2106
12.70400	-2122
12.71467	-2117
12.72533	-2118
12.73600	-2120
12.74667	-2111
12.75733	-2104
12.76800	-2115
12.77867	-2111
12.78933	-2114
12.80000	-2114
12.81067	-2109
12.82133	-2112
12.83200	-2107
12.84267	-2110
12.85333	-2127
12.86400	-2139
12.87467	-2141
12.88533	-2147
12.89600	-2161
12.90667	-2163
12.91733	-2176
12.92800	-2186
12.93867	-2194
12.94933	-2209
12.96000	-2213
12.97067	-2221
12.98133	-2229
12.99200	-2240
13.00267	-2239
13.01333	-2245
13.02400	-2249
13.03467	-2252
13.04533	-2257
13.05600	-2252
13.06667	-2260
13.07733	-2255
13.08800	-2247
13.09867	-2253
13.10933	-2252
13.12000	-2253
13.13067	-2249
13.14133	-2250
13.15200	-2251
13.16267	-2240
13.17333	-2233
13.18400	-2234
13.19467	-2235
13.20533	-2233
13.21600	-2228
13.22667	-2229
13.23733	-2218
13.24800	-2215
13.25867	-2192
13.26933	-2183
13.28000	-2183
13.29067	-2173
13.30133	-2182
13.31200	-2184
13.32267	-2177
13.33333	-2172
13.34400	-2164
13.35467	-2146
13.36533	-2134
13.37600	-2136
13.38667	-2134
13.39733	-2132
13.40800	-2115
13.41867	-2110
13.42933	-2103
13.44000	-2099
13.45067	-2079
13.46133	-2066
13.47200	-2085
13.48267	-2085
13.49333	-2105
13.50400	-2112
13.51467	-2107
13.52533	-2116
13.53600	-2127
13.54667	-2126
13.55733	-2129
13.56800	-2145
13.57867	-2148
13.58933	-2149
13.60000	-2135
13.61067	-2148
13.62133	-2168
13.63200	-2179
13.64267	-2183
13.65333	-2190
13.66400	-2195
13.67467	-2200
13.68533	-2204
13.69600	-2206
13.70667	-2209
13.71733	-2209
13.72800	-2205
13.73867	-2218
13.74933	-2217
13.76000	-2230
13.77067	-2240
13.78133	-2233
13.79200	-2238
13.80267	-2238
13.81333	-2234
13.82400	-2233
13.83467	-2239
13.84533	-2242
13.85600	-2238
13.86667	-2239
13.87733	-2235
13.88800	-2231
13.89867	-2230
13.90933	-2230
13.92000	-2232
13.93067	-2229
13.94133	-2234
13.95200	-2227
13.96267	-2237
13.97333	-2242
13.98400	-2233
13.99467	-2232
14.00533	-2236
14.01600	-2239
14.02667	-2236
14.03733	-2234
14.04800	-2231
14.05867	-2235
14.06933	-2235
14.08000	-2228
14.09067	-2218
14.10133	-2206
14.11200	-2198
14.12267	-2195
14.13333	-2189
14.14400	-2186
14.15467	-2168
14.16533	-2161
14.17600	-2151
14.18667	-2135
14.19733	-2114
14.20800	-2108
14.21867	-2092
14.22933	-2081
14.24000	-2060
14.25067	-2041
14.26133	-2026
14.27200	-2008
14.28267	-1984
14.29333	-1956
14.30400	-1938
14.31467	-1910
14.32533	-1886
14.33600	-1855
14.34667	-1828
14.35733	-1814
14.36800	-1789
14.37867	-1757
14.38933	-1735
14.40000	-1723
14.41067	-1697
14.42133	-1687
14.43200	-1687
14.44267	-1679
14.45333	-1679
14.46400	-1682
14.47467	-1691
14.48533	-1694
14.49600	-1708
14.50667	-1731
14.51733	-1763
14.52800	-1791
14.53867	-1827
14.54933	-1857
14.56000	-1897
14.57067	-1918
14.58133	-1960
14.59200	-1996
14.60267	-2034
14.61333	-2065
14.62400	-2102
14.63467	-2130
14.64533	-2162
14.65600	-2182
14.66667	-2204
14.67733	-2227
14.68800	-2245
14.69867	-2261
14.70933	-2276
14.72000	-2285
14.73067	-2291
14.74133	-2303
14.75200	-2308
14.76267	-2307
14.77333	-2314
14.78400	-2323
14.79467	-2315
14.80533	-2321
14.81600	-2313
14.82667	-2317
14.83733	-2318
14.84800	-2314
14.85867	-2315
14.86933	-2313
14.88000	-2314
14.89067	-2311
14.90133	-2311
14.91200	-2301
14.92267	-2314
14.93333	-2305
14.94400	-2306
14.95467	-2308
14.96533	-2309
14.97600	-2305
14.98667	-2310
14.99733	-2308
15.00800	-2291
15.01867	-2294
15.02933	-2286
15.04000	-2282
15.05067	-2269
15.06133	-2252
15.07200	-2236
15.08267	-2217
15.09333	-2180
15.10400	-2158
15.11467	-2133
15.12533	-2109
15.13600	-2074
15.14667	-2045
15.15733	-2007
15.16800	-1976
15.17867	-1946
15.18933	-1927
15.20000	-1912
15.21067	-1888
15.22133	-1881
15.23200	-1875
15.24267	-1873
15.25333	-1891
15.26400	-1908
15.27467	-1923
15.28533	-1950
15.29600	-1969
15.30667	-2001
15.31733	-2033
15.32800	-2063
15.33867	-2101
15.34933	-2127
15.36000	-2166
15.37067	-2198
15.38133	-2219
15.39200	-2258
15.40267	-2271
15.41333	-2290
15.42400	-2313
15.43467	-2335
15.44533	-2336
15.45600	-2344
15.46667	-2357
15.47733	-2364
15.48800	-2371
15.49867	-2381
15.50933	-2387
15.52000	-2385
15.53067	-2387
15.54133	-2395
15.55200	-2401
15.56267	-2402
15.57333	-2402
15.58400	-2396
15.59467	-2395
15.60533	-2394
15.61600	-2395
15.62667	-2387
15.63733	-2396
15.64800	-2394
15.65867	-2388
15.66933	-2397
15.68000	-2396
15.69067	-2394
15.70133	-2393
15.71200	-2395
15.72267	-2398
15.73333	-2405
15.74400	-2403
15.75467	-2410
15.76533	-2411
15.77600	-2399
15.78667	-2416
15.79733	-2414
15.80800	-2428
15.81867	-2429
15.82933	-2425
15.84000	-2429
15.85067	-2443
15.86133	-2447
15.87200	-2453
15.88267	-2459
15.89333	-2456
15.90400	-2462
15.91467	-2477
15.92533	-2472
15.93600	-2478
15.94667	-2476
15.95733	-2477
15.96800	-2476
15.97867	-2483
15.98933	-2486
16.00000	-2484
16.01067	-2492
16.02133	-2482
16.03200	-2491
16.04267	-2491
16.05333	-2491
16.06400	-2491
16.07467	-2491
16.08533	-2495
16.09600	-2488
16.10667	-2482
16.11733	-2477
16.12800	-2479
16.13867	-2478
16.14933	-2471
16.16000	-2467
16.17067	-2462
16.18133	-2469
16.19200	-2464
16.20267	-2458
16.21333	-2454
16.22400	-2459
16.23467	-2458
16.24533	-2447
16.25600	-2444
16.26667	-2457
16.27733	-2445
16.28800	-2446
16.29867	-2440
16.30933	-2446
16.32000	-2447
16.33067	-2453
16.34133	-2457
16.35200	-2449
16.36267	-2457
16.37333	-2458
16.38400	-2453
16.39467	-2454
16.40533	-2459
16.41600	-2471
16.42667	-2467
16.43733	-2470
16.44800	-2462
16.45867	-2463
16.46933	-2461
16.48000	-2460
16.49067	-2456
16.50133	-2459
16.51200	-2462
16.52267	-2451
16.53333	-2456
16.54400	-2453
16.55467	-2455
16.56533	-2451
16.57600	-2450
16.58667	-2449
16.59733	-2450
16.60800	-2443
16.61867	-2447
16.62933	-2443
16.64000	-2435
16.65067	-2435
16.66133	-2438
16.67200	-2432
16.68267	-2440
16.69333	-2441
16.70400	-2443
16.71467	-2443
16.72533	-2442
16.73600	-2441
16.74667	-2444
16.75733	-2448
16.76800	-2449
16.77867	-2449
16.78933	-2451
16.80000	-2463
16.81067	-2457
16.82133	-2458
16.83200	-2463
16.84267	-2474
16.85333	-2467
16.86400	-2472
16.87467	-2470
16.88533	-2476
16.89600	-2478
16.90667	-2484
16.91733	-2486
16.92800	-2481
16.93867	-2490
16.94933	-2493
16.96000	-2487
16.97067	-2494
16.98133	-2501
16.99200	-2496
17.00267	-2490
17.01333	-2487
17.02400	-2494
17.03467	-2495
17.04533	-2498
17.05600	-2495
17.06667	-2491
17.07733	-2498
17.08800	-2495
17.09867	-2499
17.10933	-2490
17.12000	-2489
17.13067	-2489
17.14133	-2495
17.15200	-2486
17.16267	-2485
17.17333	-2483
17.18400	-2477
17.19467	-2479
17.20533	-2467
17.21600	-2473
17.22667	-2467
17.23733	-2463
17.24800	-2460
17.25867	-2453
17.26933	-2451
17.28000	-2452
17.29067	-2444
17.30133	-2439
17.31200	-2430
17.32267	-2426
17.33333	-2425
17.34400	-2420
17.35467	-2417
17.36533	-2427
17.37600	-2432
17.38667	-2417
17.39733	-2419
17.40800	-2415
17.41867	-2416
17.42933	-2423
17.44000	-2433
17.45067	-2428
17.46133	-2432
17.47200	-2430
17.48267	-2436
17.49333	-2423
17.50400	-2424
17.51467	-2429
17.52533	-2426
17.53600	-2422
17.54667	-2430
17.55733	-2412
17.56800	-2405
17.57867	-2404
17.58933	-2404
17.60000	-2396
17.61067	-2392
17.62133	-2387
17.63200	-2385
17.64267	-2383
17.65333	-2384
17.66400	-2382
17.67467	-2374
17.68533	-2375
17.69600	-2383
17.70667	-2387
17.71733	-2391
17.72800	-2400
17.73867	-2396
17.74933	-2400
17.76000	-2412
17.77067	-2417
17.78133	-2420
17.79200	-2422
17.80267	-2428
17.81333	-2434
17.82400	-2440
17.83467	-2434
17.84533	-2446
17.85600	-2444
17.86667	-2448
17.87733	-2443
17.88800	-2449
17.89867	-2455
17.90933	-2452
17.92000	-2448
17.93067	-2449
17.94133	-2449
17.95200	-2447
17.96267	-2443
17.97333	-2455
17.98400	-2449
17.99467	-2451
18.00533	-2451
18.01600	-2453
18.02667	-2444
18.03733	-2443
18.04800	-2426
18.05867	-2355
18.06933	-2387
18.08000	-2406
18.09067	-2424
18.10133	-2414
18.11200	-2419
18.12267	-2414
18.13333	-2411
18.14400	-2402
18.15467	-2402
18.16533	-2395
18.17600	-2370
18.18667	-2351
18.19733	-2362
18.20800	-2364
18.21867	-2348
18.22933	-2333
18.24000	-2320
18.25067	-2307
18.26133	-2264
18.27200	-2269
18.28267	-2271
18.29333	-2267
18.30400	-2273
18.31467	-2288
18.32533	-2311
18.33600	-2291
18.34667	-2227
18.35733	-2302
18.36800	-2373
18.37867	-2406
18.38933	-2412
18.40000	-2424
18.41067	-2412
18.42133	-2395
18.43200	-2382
18.44267	-2356
18.45333	-2323
18.46400	-2275
18.47467	-2211
18.48533	-2119
18.49600	-1969
18.50667	-1756
18.51733	-1464
18.52800	-1095
18.53867	11043
18.54933	16026
18.56000	22309
18.57067	29898
18.58133	38749
18.59200	48635
18.60267	59347
18.61333	70478
18.62400	81719
18.63467	92627
18.64533	102834
18.65600	111960
18.66667	119678
18.67733	125708
18.68800	129758
18.69867	131821
18.70933	131760
18.72000	129629
18.73067	125557
18.74133	119766
18.75200	112529
18.76267	104210
18.77333	95150
18.78400	85688
18.79467	76160
18.80533	66838
18.81600	57974
18.82667	49748
18.83733	42293
18.84800	35686
18.85867	29922
18.86933	24997
18.88000	20862
18.89067	17445
18.90133	5450
18.91200	5925
18.92267	6546
18.93333	7344
18.94400	8290
18.95467	9364
18.96533	10558
18.97600	11827
18.98667	13145
18.99733	14453
19.00800	15741
19.01867	16905
19.02933	17934
19.04000	18783
19.05067	19407
19.06133	19772
19.07200	19862
19.08267	19683
19.09333	19232
19.10400	18543
19.11467	17631
19.12533	16553
19.13600	15315
19.14667	13988
19.15733	12600
19.16800	11166
19.17867	9791
19.18933	8456
19.20000	7196
19.21067	6019
19.22133	4930
19.23200	3922
19.24267	3012
19.25333	2194
19.26400	1482
19.27467	864
19.28533	334
19.29600	-119
19.30667	-503
19.31733	-814
19.32800	-1075
19.33867	-1295
19.34933	-1467
19.36000	-1600
19.37067	-1707
19.38133	-1795
19.39200	-1864
19.40267	-1910
19.41333	-1955
19.42400	-1987
19.43467	-2019
19.44533	-2038
19.45600	-2056
19.46667	-2059
19.47733	-2070
19.48800	-2074
19.49867	-2077
19.50933	-2076
19.52000	-2072
19.53067	-2058
19.54133	-2050
19.55200	-2025
19.56267	-2003
19.57333	-1972
19.58400	-1926
19.59467	-1888
19.60533	-1838
19.61600	-1786
19.62667	-1712
19.63733	-1640
19.64800	-1564
19.65867	-1476
19.66933	-1376
19.68000	-1277
19.69067	-1177
19.70133	-1077
19.71200	-970
19.72267	-856
19.73333	-745
19.74400	-629
19.75467	-492
19.76533	-359
19.77600	-224
19.78667	-78
19.79733	104
19.80800	283
19.81867	510
19.82933	772
19.84000	1077
19.85067	1434
19.86133	1871
19.87200	2393
19.88267	3029
19.89333	3797
19.90400	4716
19.91467	5834
19.92533	7147
19.93600	8697
19.94667	10503
19.95733	12614
19.96800	15019
19.97867	17755
19.98933	20817
20.00000	24188
20.01067	27844
20.02133	42294
20.03200	47624
20.04267	53045
20.05333	58412
20.06400	63615
20.07467	68453
20.08533	72744
20.09600	76315
20.10667	79066
20.11733	80835
20.12800	81600
20.13867	81299
20.14933	79968
20.16000	77643
20.17067	74448
20.18133	70506
20.19200	65959
20.20267	60979
20.21333	55712
20.22400	50322
20.23467	44939
20.24533	30457
20.25600	26745
20.26667	23267
20.27733	20084
20.28800	17208
20.29867	14657
20.30933	12413
20.32000	10481
20.33067	8847
20.34133	7486
20.35200	6366
20.36267	5461
20.37333	4742
20.38400	4211
20.39467	3810
20.40533	3529
20.41600	3371
20.42667	3303
20.43733	3303
20.44800	3358
20.45867	3463
20.46933	3609
20.48000	3788
20.49067	4003
20.50133	4222
20.51200	4455
20.52267	4692
20.53333	4926
20.54400	5152
20.55467	5365
20.56533	5550
20.57600	5705
20.58667	5841
20.59733	5951
20.60800	6011
20.61867	6028
20.62933	5997
20.64000	5936
20.65067	5836
20.66133	5699
20.67200	5528
20.68267	5311
20.69333	5067
20.70400	4787
20.71467	4481
20.72533	4149
20.73600	3801
20.74667	3446
20.75733	3079
20.76800	2710
20.77867	2329
20.78933	1975
20.80000	1612
20.81067	1265
20.82133	924
20.83200	622
20.84267	324
20.85333	45
20.86400	-206
20.87467	-455
20.88533	-673
20.89600	-879
20.90667	-1060
20.91733	-1233
20.92800	-1393
20.93867	-1540
20.94933	-1675
20.96000	-1795
20.97067	-1911
20.98133	-2008
20.99200	-2089
21.00267	-2166
21.01333	-2243
21.02400	-2322
21.03467	-2381
21.04533	-2426
21.05600	-2486
21.06667	-2546
21.07733	-2582
[truncated: 1,881 more rows]
