# Supplementary material for: Simultaneous functioning of different light-harvesting complexes—a strategy of adaptation of purple bacterium Rhodopseudomonas palustris to low illumination conditions
Source: PeerJ. 2023 Jan 31;11:e14769. doi: 10.7717/peerj.14769 (PMC9897067; doi:10.7717/peerj.14769)
Supplement: Supplemental Information 4 [file peerj-11-14769-s004.txt]

[Header]
Application Name	LCsolution
Version	1.11
Data File Name	C:\Users\Àëåêñàíäð\YandexDisk\Äîêóìåíòû\Ðàáîòà ôàéëû 2019-12-20\ÑÅÐÄÞÊ ÎÏ\2021 àíàëèç LH2_LH4\2021-07-27 LH4 OP.lcd
Output Date	14.09.2022
Output Time	12:41:44
[Configuration]
# of Detectors	1
Detector ID	PDA
Detector Name	PDA
# of Channels	1
# of Units	0
[PDA Multi Chromatogram(Ch1)]
# of Points	4003
Interval(msec)	640
Start Time(min)	0
End Time(min)	42.688
Intensity Units	mAU
Intensity Multiplier	0.001
Type	MaxPlot
Wavelength(nm)	360	800
Bandwidth(nm)	4
R.Time (min)	Intensity
0.00000	0
0.01067	0
0.02133	0
0.03200	0
0.04267	0
0.05333	0
0.06400	0
0.07467	0
0.08533	0
0.09600	0
0.10667	10
0.11733	17
0.12800	4
0.13867	15
0.14933	10
0.16000	13
0.17067	40
0.18133	12
0.19200	19
0.20267	27
0.21333	46
0.22400	88
0.23467	77
0.24533	-11
0.25600	-517
0.26667	-846
0.27733	299
0.28800	402
0.29867	543
0.30933	1375
0.32000	838
0.33067	401
0.34133	215
0.35200	152
0.36267	119
0.37333	69
0.38400	51
0.39467	36
0.40533	12
0.41600	9
0.42667	8
0.43733	128
0.44800	532
0.45867	308
0.46933	120
0.48000	34
0.49067	-6
0.50133	-5
0.51200	2
0.52267	10
0.53333	22
0.54400	50
0.55467	39
0.56533	32
0.57600	27
0.58667	26
0.59733	33
0.60800	51
0.61867	52
0.62933	52
0.64000	81
0.65067	81
0.66133	68
0.67200	78
0.68267	75
0.69333	81
0.70400	103
0.71467	109
0.72533	106
0.73600	113
0.74667	101
0.75733	101
0.76800	119
0.77867	124
0.78933	119
0.80000	117
0.81067	123
0.82133	124
0.83200	124
0.84267	135
0.85333	146
0.86400	124
0.87467	127
0.88533	126
0.89600	144
0.90667	145
0.91733	152
0.92800	133
0.93867	132
0.94933	141
0.96000	149
0.97067	157
0.98133	151
0.99200	148
1.00267	149
1.01333	139
1.02400	140
1.03467	130
1.04533	134
1.05600	138
1.06667	156
1.07733	145
1.08800	143
1.09867	142
1.10933	130
1.12000	140
1.13067	144
1.14133	145
1.15200	140
1.16267	149
1.17333	160
1.18400	153
1.19467	156
1.20533	142
1.21600	160
1.22667	156
1.23733	154
1.24800	156
1.25867	164
1.26933	172
1.28000	167
1.29067	157
1.30133	162
1.31200	176
1.32267	182
1.33333	183
1.34400	179
1.35467	179
1.36533	188
1.37600	181
1.38667	186
1.39733	190
1.40800	187
1.41867	173
1.42933	190
1.44000	181
1.45067	172
1.46133	180
1.47200	188
1.48267	176
1.49333	175
1.50400	185
1.51467	171
1.52533	182
1.53600	181
1.54667	178
1.55733	161
1.56800	155
1.57867	169
1.58933	191
1.60000	181
1.61067	166
1.62133	180
1.63200	186
1.64267	163
1.65333	155
1.66400	159
1.67467	156
1.68533	161
1.69600	158
1.70667	169
1.71733	165
1.72800	172
1.73867	177
1.74933	175
1.76000	167
1.77067	168
1.78133	167
1.79200	178
1.80267	178
1.81333	164
1.82400	164
1.83467	172
1.84533	176
1.85600	172
1.86667	161
1.87733	160
1.88800	175
1.89867	181
1.90933	193
1.92000	196
1.93067	193
1.94133	207
1.95200	224
1.96267	331
1.97333	562
1.98400	666
1.99467	593
2.00533	449
2.01600	361
2.02667	301
2.03733	281
2.04800	290
2.05867	276
2.06933	254
2.08000	231
2.09067	192
2.10133	188
2.11200	181
2.12267	168
2.13333	167
2.14400	164
2.15467	167
2.16533	173
2.17600	168
2.18667	173
2.19733	176
2.20800	162
2.21867	162
2.22933	168
2.24000	164
2.25067	160
2.26133	164
2.27200	154
2.28267	146
2.29333	146
2.30400	152
2.31467	162
2.32533	154
2.33600	153
2.34667	152
2.35733	163
2.36800	146
2.37867	152
2.38933	152
2.40000	145
2.41067	132
2.42133	126
2.43200	144
2.44267	151
2.45333	164
2.46400	219
2.47467	311
2.48533	596
2.49600	1191
2.50667	1929
2.51733	2594
2.52800	3062
2.53867	3224
2.54933	3043
2.56000	2693
2.57067	1853
2.58133	-101
2.59200	-1868
2.60267	-2379
2.61333	-2191
2.62400	-1801
2.63467	-1445
2.64533	-1137
2.65600	-875
2.66667	-666
2.67733	-489
2.68800	-359
2.69867	-277
2.70933	-184
2.72000	-117
2.73067	-81
2.74133	-49
2.75200	-49
2.76267	-38
2.77333	972
2.78400	3644
2.79467	3254
2.80533	-3653
2.81600	-12149
2.82667	-14864
2.83733	-14112
2.84800	-12053
2.85867	-9111
2.86933	-5711
2.88000	-209
2.89067	5249
2.90133	10909
2.91200	13361
2.92267	14066
2.93333	13458
2.94400	12136
2.95467	9152
2.96533	7487
2.97600	5858
2.98667	4449
2.99733	3324
3.00800	2585
3.01867	2204
3.02933	2050
3.04000	1943
3.05067	1746
3.06133	1478
3.07200	1161
3.08267	911
3.09333	754
3.10400	659
3.11467	620
3.12533	582
3.13600	559
3.14667	527
3.15733	492
3.16800	460
3.17867	417
3.18933	379
3.20000	326
3.21067	303
3.22133	289
3.23200	273
3.24267	250
3.25333	222
3.26400	202
3.27467	176
3.28533	154
3.29600	141
3.30667	120
3.31733	101
3.32800	100
3.33867	89
3.34933	76
3.36000	75
3.37067	66
3.38133	49
3.39200	21
3.40267	-5
3.41333	-30
3.42400	-49
3.43467	-73
3.44533	-91
3.45600	-106
3.46667	-80
3.47733	-76
3.48800	-64
3.49867	-43
3.50933	-22
3.52000	14
3.53067	36
3.54133	60
3.55200	90
3.56267	103
3.57333	121
3.58400	128
3.59467	144
3.60533	143
3.61600	154
3.62667	160
3.63733	166
3.64800	171
3.65867	171
3.66933	179
3.68000	188
3.69067	188
3.70133	181
3.71200	198
3.72267	199
3.73333	208
3.74400	196
3.75467	199
3.76533	183
3.77600	183
3.78667	193
3.79733	181
3.80800	174
3.81867	169
3.82933	162
3.84000	158
3.85067	147
3.86133	148
3.87200	157
3.88267	156
3.89333	160
3.90400	165
3.91467	171
3.92533	180
3.93600	176
3.94667	175
3.95733	189
3.96800	201
3.97867	212
3.98933	221
4.00000	240
4.01067	259
4.02133	277
4.03200	270
4.04267	301
4.05333	327
4.06400	335
4.07467	349
4.08533	357
4.09600	382
4.10667	415
4.11733	414
4.12800	411
4.13867	424
4.14933	433
4.16000	448
4.17067	455
4.18133	470
4.19200	469
4.20267	471
4.21333	473
4.22400	489
4.23467	486
4.24533	489
4.25600	492
4.26667	495
4.27733	495
4.28800	496
4.29867	505
4.30933	492
4.32000	482
4.33067	492
4.34133	483
4.35200	489
4.36267	477
4.37333	466
4.38400	473
4.39467	462
4.40533	453
4.41600	452
4.42667	417
4.43733	391
4.44800	361
4.45867	325
4.46933	262
4.48000	198
4.49067	111
4.50133	4
4.51200	-142
4.52267	-336
4.53333	-581
4.54400	-892
4.55467	-1280
4.56533	-1739
4.57600	-2250
4.58667	-2835
4.59733	-3452
4.60800	-4086
4.61867	-4732
4.62933	-5360
4.64000	-5948
4.65067	-6451
4.66133	-6881
4.67200	-7212
4.68267	-7470
4.69333	-7607
4.70400	-7663
4.71467	-7657
4.72533	-7583
4.73600	-7469
4.74667	-7334
4.75733	-7180
4.76800	-7015
4.77867	-6854
4.78933	-6674
4.80000	-6494
4.81067	-6312
4.82133	-6151
4.83200	-5969
4.84267	-5806
4.85333	-5647
4.86400	-5498
4.87467	-5356
4.88533	-5227
4.89600	-5097
4.90667	-4977
4.91733	-4858
4.92800	-4745
4.93867	-4642
4.94933	-4538
4.96000	-4465
4.97067	-4403
4.98133	-4327
4.99200	-4242
5.00267	-4156
5.01333	-4073
5.02400	-3966
5.03467	-3869
5.04533	-3784
5.05600	-3712
5.06667	-3653
5.07733	-3589
5.08800	-3537
5.09867	-3501
5.10933	-3455
5.12000	-3404
5.13067	-3366
5.14133	-3316
5.15200	-3283
5.16267	-3242
5.17333	-3197
5.18400	-3154
5.19467	-3104
5.20533	-3059
5.21600	-2991
5.22667	644
5.23733	1875
5.24800	2951
5.25867	3665
5.26933	3839
5.28000	3406
5.29067	2548
5.30133	1568
5.31200	706
5.32267	-2758
5.33333	-2753
5.34400	-2753
5.35467	-2750
5.36533	-2745
5.37600	-2727
5.38667	-2707
5.39733	-2690
5.40800	-2665
5.41867	-2645
5.42933	-2619
5.44000	-2577
5.45067	-2548
5.46133	-2506
5.47200	-2471
5.48267	-2441
5.49333	-2410
5.50400	-2390
5.51467	-2356
5.52533	-2327
5.53600	-2316
5.54667	-2288
5.55733	-2278
5.56800	-2251
5.57867	-2239
5.58933	-2222
5.60000	-2215
5.61067	-2202
5.62133	-2201
5.63200	-2173
5.64267	-2160
5.65333	-2150
5.66400	-2154
5.67467	-2145
5.68533	-2135
5.69600	-2114
5.70667	-2105
5.71733	-2111
5.72800	-2103
5.73867	-2085
5.74933	-2071
5.76000	-2057
5.77067	-2059
5.78133	-2055
5.79200	-2052
5.80267	-2048
5.81333	-2057
5.82400	-2040
5.83467	-2044
5.84533	-2031
5.85600	-2035
5.86667	-2027
5.87733	-2029
5.88800	-2041
5.89867	-2041
5.90933	-2045
5.92000	-2039
5.93067	-2037
5.94133	-2037
5.95200	-2044
5.96267	-2038
5.97333	-2044
5.98400	-2045
5.99467	-2039
6.00533	-2047
6.01600	-2040
6.02667	-2035
6.03733	-2040
6.04800	-2037
6.05867	-2042
6.06933	-2055
6.08000	-2056
6.09067	-2066
6.10133	-2072
6.11200	-2062
6.12267	-2071
6.13333	-2071
6.14400	-2067
6.15467	-2072
6.16533	-2061
6.17600	-2059
6.18667	-2064
6.19733	-2076
6.20800	-2075
6.21867	-2076
6.22933	-2081
6.24000	-2099
6.25067	-2094
6.26133	-2100
6.27200	-2101
6.28267	-2102
6.29333	-2100
6.30400	-2115
6.31467	-2120
6.32533	-2123
6.33600	-2129
6.34667	-2131
6.35733	-2129
6.36800	-2134
6.37867	-2133
6.38933	-2145
6.40000	-2147
6.41067	-2160
6.42133	-2152
6.43200	-2161
6.44267	-2150
6.45333	-2158
6.46400	-2162
6.47467	-2159
6.48533	-2171
6.49600	-2179
6.50667	-2192
6.51733	-2184
6.52800	-2198
6.53867	-2197
6.54933	-2188
6.56000	-2179
6.57067	-2180
6.58133	-2201
6.59200	-2207
6.60267	-2200
6.61333	-2214
6.62400	-2213
6.63467	-2216
6.64533	-2223
6.65600	-2224
6.66667	-2237
6.67733	-2251
6.68800	-2233
6.69867	-2230
6.70933	-2227
6.72000	-2234
6.73067	-2239
6.74133	-2252
6.75200	-2253
6.76267	-2256
6.77333	-2261
6.78400	-2261
6.79467	-2258
6.80533	-2262
6.81600	-2276
6.82667	-2274
6.83733	-2289
6.84800	-2275
6.85867	-2295
6.86933	-2299
6.88000	-2301
6.89067	-2295
6.90133	-2291
6.91200	-2297
6.92267	-2299
6.93333	-2307
6.94400	-2311
6.95467	-2315
6.96533	-2313
6.97600	-2323
6.98667	-2335
6.99733	-2331
7.00800	-2335
7.01867	-2333
7.02933	-2348
7.04000	-2357
7.05067	-2366
7.06133	-2355
7.07200	-2355
7.08267	-2360
7.09333	-2372
7.10400	-2370
7.11467	-2374
7.12533	-2389
7.13600	-2392
7.14667	-2385
7.15733	-2404
7.16800	-2412
7.17867	-2410
7.18933	-2403
7.20000	-2402
7.21067	-2411
7.22133	-2422
7.23200	-2424
7.24267	-2424
7.25333	-2433
7.26400	-2427
7.27467	-812
7.28533	-808
7.29600	-2433
7.30667	-811
7.31733	-808
7.32800	-815
7.33867	-810
7.34933	-819
7.36000	-812
7.37067	-822
7.38133	-823
7.39200	-818
7.40267	-824
7.41333	-825
7.42400	-833
7.43467	-834
7.44533	-843
7.45600	-832
7.46667	-837
7.47733	-837
7.48800	-838
7.49867	-834
7.50933	-835
7.52000	-827
7.53067	-831
7.54133	-829
7.55200	-828
7.56267	-833
7.57333	-832
7.58400	-827
7.59467	-830
7.60533	-833
7.61600	-829
7.62667	-832
7.63733	-823
7.64800	-828
7.65867	-829
7.66933	-827
7.68000	-825
7.69067	-820
7.70133	-819
7.71200	-818
7.72267	-828
7.73333	-819
7.74400	-829
7.75467	-825
7.76533	-829
7.77600	-834
7.78667	-843
7.79733	-843
7.80800	-841
7.81867	-843
7.82933	-842
7.84000	-845
7.85067	-845
7.86133	-853
7.87200	-852
7.88267	-846
7.89333	-853
7.90400	-847
7.91467	-848
7.92533	-852
7.93600	-860
7.94667	-860
7.95733	-858
7.96800	-852
7.97867	-860
7.98933	-858
8.00000	-856
8.01067	-856
8.02133	-857
8.03200	-848
8.04267	-854
8.05333	-856
8.06400	-851
8.07467	-863
8.08533	-865
8.09600	-856
8.10667	-857
8.11733	-848
8.12800	-854
8.13867	-852
8.14933	-851
8.16000	-854
8.17067	-858
8.18133	-858
8.19200	-863
8.20267	-859
8.21333	-861
8.22400	-856
8.23467	-856
8.24533	-854
8.25600	-860
8.26667	-864
8.27733	-859
8.28800	-867
8.29867	-870
8.30933	-866
8.32000	-865
8.33067	-868
8.34133	-871
8.35200	-866
8.36267	-860
8.37333	-863
8.38400	-861
8.39467	-859
8.40533	-867
8.41600	-864
8.42667	-861
8.43733	-869
8.44800	-873
8.45867	-875
8.46933	-873
8.48000	-866
8.49067	-871
8.50133	-876
8.51200	-871
8.52267	-876
8.53333	-874
8.54400	-874
8.55467	-874
8.56533	-876
8.57600	-876
8.58667	-871
8.59733	-868
8.60800	-873
8.61867	-873
8.62933	-871
8.64000	-868
8.65067	-874
8.66133	-873
8.67200	-874
8.68267	-878
8.69333	-879
8.70400	-872
8.71467	-870
8.72533	-866
8.73600	-870
8.74667	-868
8.75733	-857
8.76800	-868
8.77867	-864
8.78933	-862
8.80000	-867
8.81067	-871
8.82133	-865
8.83200	-854
8.84267	-860
8.85333	-868
8.86400	-860
8.87467	-854
8.88533	-854
8.89600	-845
8.90667	-848
8.91733	-850
8.92800	-847
8.93867	-849
8.94933	-845
8.96000	-848
8.97067	-850
8.98133	-846
8.99200	-838
9.00267	-841
9.01333	-834
9.02400	-840
9.03467	-845
9.04533	-841
9.05600	-832
9.06667	-833
9.07733	-837
9.08800	-832
9.09867	-839
9.10933	-836
9.12000	-842
9.13067	-837
9.14133	-829
9.15200	-829
9.16267	-828
9.17333	-832
9.18400	-833
9.19467	-832
9.20533	-837
9.21600	-842
9.22667	-845
9.23733	-854
9.24800	-846
9.25867	-859
9.26933	-855
9.28000	-849
9.29067	-868
9.30133	-870
9.31200	-857
9.32267	-853
9.33333	-858
9.34400	-853
9.35467	-856
9.36533	-857
9.37600	-847
9.38667	-851
9.39733	-851
9.40800	-851
9.41867	-849
9.42933	-853
9.44000	-860
9.45067	-860
9.46133	-864
9.47200	-869
9.48267	-868
9.49333	-873
9.50400	-872
9.51467	-879
9.52533	-883
9.53600	-887
9.54667	-891
9.55733	-885
9.56800	-884
9.57867	-897
9.58933	-898
9.60000	-899
9.61067	-901
9.62133	-908
9.63200	-902
9.64267	-902
9.65333	-907
9.66400	-913
9.67467	-908
9.68533	-916
9.69600	-923
9.70667	-922
9.71733	-924
9.72800	-933
9.73867	-942
9.74933	-952
9.76000	-960
9.77067	-971
9.78133	-970
9.79200	-977
9.80267	-979
9.81333	-989
9.82400	-999
9.83467	-1010
9.84533	-1016
9.85600	-1023
9.86667	-1035
9.87733	-1042
9.88800	-1042
9.89867	-1057
9.90933	-1061
9.92000	-1069
9.93067	-1077
9.94133	-1080
9.95200	-1092
9.96267	-1102
9.97333	-1107
9.98400	-1123
9.99467	-1122
10.00533	-1126
10.01600	-1129
10.02667	-1134
10.03733	-1135
10.04800	-1141
10.05867	-1148
10.06933	-1151
10.08000	-1150
10.09067	-1156
10.10133	-1167
10.11200	-1159
10.12267	-1157
10.13333	-1169
10.14400	-1177
10.15467	-1184
10.16533	-1186
10.17600	-1191
10.18667	-1196
10.19733	-1192
10.20800	-1192
10.21867	-1197
10.22933	-1199
10.24000	-1200
10.25067	-1210
10.26133	-1206
10.27200	-1205
10.28267	-1206
10.29333	-1202
10.30400	-1201
10.31467	-1206
10.32533	-1204
10.33600	-1198
10.34667	-1199
10.35733	-1197
10.36800	-1188
10.37867	-1184
10.38933	-1184
10.40000	-1181
10.41067	-1164
10.42133	-1167
10.43200	-1155
10.44267	-1150
10.45333	-1141
10.46400	-1154
10.47467	-1146
10.48533	-1148
10.49600	-1157
10.50667	-1156
10.51733	-1166
10.52800	-1164
10.53867	-1160
10.54933	-1165
10.56000	-1174
10.57067	-1180
10.58133	-1182
10.59200	-1181
10.60267	-1177
10.61333	-1181
10.62400	-1187
10.63467	-1188
10.64533	-1182
10.65600	-1186
10.66667	-1184
10.67733	-1179
10.68800	-1174
10.69867	-1166
10.70933	-1162
10.72000	-1159
10.73067	-1146
10.74133	-1141
10.75200	-1130
10.76267	-1106
10.77333	-1094
10.78400	-1074
10.79467	-1044
10.80533	-1011
10.81600	-978
10.82667	-943
10.83733	-897
10.84800	-839
10.85867	-800
10.86933	-753
10.88000	-703
10.89067	-647
10.90133	-604
10.91200	-568
10.92267	-545
10.93333	-522
10.94400	-512
10.95467	-517
10.96533	-532
10.97600	-555
10.98667	-586
10.99733	-624
11.00800	-667
11.01867	-707
11.02933	-749
11.04000	-785
11.05067	-824
11.06133	-861
11.07200	-890
11.08267	-903
11.09333	-927
11.10400	-941
11.11467	-947
11.12533	-943
11.13600	-939
11.14667	-937
11.15733	-932
11.16800	-921
11.17867	-911
11.18933	-904
11.20000	-900
11.21067	-883
11.22133	-863
11.23200	-848
11.24267	-830
11.25333	-811
11.26400	-788
11.27467	-767
11.28533	-748
11.29600	-728
11.30667	-699
11.31733	-682
11.32800	-664
11.33867	-650
11.34933	-639
11.36000	-637
11.37067	-635
11.38133	-652
11.39200	-665
11.40267	-692
11.41333	-728
11.42400	-757
11.43467	-795
11.44533	-847
11.45600	-881
11.46667	-912
11.47733	-941
11.48800	-978
11.49867	-1006
11.50933	-1026
11.52000	-1041
11.53067	-1054
11.54133	-1074
11.55200	-1077
11.56267	-1090
11.57333	-1099
11.58400	-1105
11.59467	-1109
11.60533	-1104
11.61600	-1108
11.62667	-1106
11.63733	-1112
11.64800	-1112
11.65867	-1117
11.66933	-1118
11.68000	-1122
11.69067	-1122
11.70133	-1120
11.71200	-1121
11.72267	-1109
11.73333	-1098
11.74400	-1094
11.75467	-1079
11.76533	-1063
11.77600	-1043
11.78667	-1014
11.79733	-990
11.80800	-963
11.81867	-928
11.82933	-891
11.84000	-863
11.85067	-816
11.86133	-784
11.87200	-752
11.88267	-729
11.89333	-701
11.90400	-682
11.91467	-663
11.92533	-651
11.93600	-650
11.94667	-665
11.95733	-682
11.96800	-706
11.97867	-743
11.98933	-776
12.00000	-814
12.01067	-852
12.02133	-901
12.03200	-932
12.04267	-962
12.05333	-986
12.06400	-1022
12.07467	-1054
12.08533	-1071
12.09600	-1085
12.10667	-1100
12.11733	-1110
12.12800	-1123
12.13867	-1124
12.14933	-1128
12.16000	-1135
12.17067	-1140
12.18133	-1146
12.19200	-1149
12.20267	-1144
12.21333	-1141
12.22400	-1147
12.23467	-1152
12.24533	-1156
12.25600	-1155
12.26667	-1159
12.27733	-1158
12.28800	-1157
12.29867	-1158
12.30933	-1159
12.32000	-1163
12.33067	-1156
12.34133	-1153
12.35200	-1145
12.36267	-1146
12.37333	-1139
12.38400	-1134
12.39467	-1134
12.40533	-1139
12.41600	-1141
12.42667	-1127
12.43733	-1120
12.44800	-1115
12.45867	-1114
12.46933	-1110
12.48000	-1103
12.49067	-1111
12.50133	-1110
12.51200	-1102
12.52267	-1112
12.53333	-1109
12.54400	-1108
12.55467	-1111
12.56533	-1109
12.57600	-1105
12.58667	-1109
12.59733	-1107
12.60800	-1106
12.61867	-1111
12.62933	-1111
12.64000	-1114
12.65067	-1114
12.66133	-1113
12.67200	-1110
12.68267	-1105
12.69333	-1101
12.70400	-1107
12.71467	-1093
12.72533	-1109
12.73600	-1106
12.74667	-1102
12.75733	-1111
12.76800	-1102
12.77867	-1091
12.78933	-1083
12.80000	-1083
12.81067	-1080
12.82133	-1074
12.83200	-1068
12.84267	-1065
12.85333	-1052
12.86400	-1045
12.87467	-1036
12.88533	-1041
12.89600	-1036
12.90667	-1037
12.91733	-1045
12.92800	-1058
12.93867	-1066
12.94933	-1074
12.96000	-1089
12.97067	-1114
12.98133	-1127
12.99200	-1145
13.00267	-1162
13.01333	-1175
13.02400	-1182
13.03467	-1195
13.04533	-1202
13.05600	-1213
13.06667	-1225
13.07733	-1231
13.08800	-1237
13.09867	-1239
13.10933	-1242
13.12000	-1245
13.13067	-1235
13.14133	-1236
13.15200	-1239
13.16267	-1246
13.17333	-1239
13.18400	-1246
13.19467	-1248
13.20533	-1239
13.21600	-1242
13.22667	-1236
13.23733	-1243
13.24800	-1242
13.25867	-1244
13.26933	-1252
13.28000	-1247
13.29067	-1248
13.30133	-1248
13.31200	-1245
13.32267	-1245
13.33333	-1239
13.34400	-1244
13.35467	-1240
13.36533	-1240
13.37600	-1235
13.38667	-1235
13.39733	-1238
13.40800	-1228
13.41867	-1231
13.42933	-1230
13.44000	-1229
13.45067	-1231
13.46133	-1230
13.47200	-1237
13.48267	-1253
13.49333	-1252
13.50400	-1250
13.51467	-1248
13.52533	-1243
13.53600	-1244
13.54667	-1245
13.55733	-1240
13.56800	-1239
13.57867	-1233
13.58933	-1229
13.60000	-1230
13.61067	-1235
13.62133	-1228
13.63200	-1228
13.64267	-1229
13.65333	-1224
13.66400	-1216
13.67467	-1220
13.68533	-1227
13.69600	-1227
13.70667	-1225
13.71733	-1220
13.72800	-1215
13.73867	-1219
13.74933	-1214
13.76000	-1210
13.77067	-1212
13.78133	-1200
13.79200	-1203
13.80267	-1200
13.81333	-1194
13.82400	-1182
13.83467	-1185
13.84533	-1175
13.85600	-1176
13.86667	-1169
13.87733	-1157
13.88800	-1156
13.89867	-1148
13.90933	-1129
13.92000	-1115
13.93067	-1096
13.94133	-1078
13.95200	-1051
13.96267	-1027
13.97333	-998
13.98400	-954
13.99467	-912
14.00533	-867
14.01600	-816
14.02667	-770
14.03733	-708
14.04800	-644
14.05867	-582
14.06933	-523
14.08000	-462
14.09067	-399
14.10133	-366
14.11200	-327
14.12267	-280
14.13333	-260
14.14400	-237
14.15467	-239
14.16533	-239
14.17600	-246
14.18667	-278
14.19733	-308
14.20800	-354
14.21867	-402
14.22933	-455
14.24000	-511
14.25067	-573
14.26133	-639
14.27200	-697
14.28267	-754
14.29333	-814
14.30400	-864
14.31467	-917
14.32533	-964
14.33600	-1011
14.34667	-1055
14.35733	-1087
14.36800	-1112
14.37867	-1148
14.38933	-1167
14.40000	-1181
14.41067	-1215
14.42133	-1228
14.43200	-1234
14.44267	-1246
14.45333	-1250
14.46400	-1257
14.47467	-1271
14.48533	-1275
14.49600	-1284
14.50667	-1291
14.51733	-1291
14.52800	-1288
14.53867	-1288
14.54933	-1288
14.56000	-1285
14.57067	-1279
14.58133	-1279
14.59200	-1273
14.60267	-1261
14.61333	-1263
14.62400	-1262
14.63467	-1260
14.64533	-1245
14.65600	-1239
14.66667	-1240
14.67733	-1228
14.68800	-1213
14.69867	-1209
14.70933	-1185
14.72000	-1176
14.73067	-1157
14.74133	-1141
14.75200	-1110
14.76267	-1069
14.77333	-1037
14.78400	-991
14.79467	-935
14.80533	-869
14.81600	-785
14.82667	-690
14.83733	-596
14.84800	-481
14.85867	-349
14.86933	-210
14.88000	-65
14.89067	91
14.90133	242
14.91200	394
14.92267	527
14.93333	665
14.94400	770
14.95467	855
14.96533	921
14.97600	963
14.98667	968
14.99733	945
15.00800	899
15.01867	816
15.02933	709
15.04000	584
15.05067	445
15.06133	291
15.07200	121
15.08267	-30
15.09333	-178
15.10400	-324
15.11467	-470
15.12533	-594
15.13600	-707
15.14667	-822
15.15733	-914
15.16800	-991
15.17867	-1050
15.18933	-1106
15.20000	-1150
15.21067	-1187
15.22133	-1217
15.23200	-1231
15.24267	-1241
15.25333	-1242
15.26400	-1259
15.27467	-1261
15.28533	-1260
15.29600	-1263
15.30667	-1251
15.31733	-1242
15.32800	-1245
15.33867	-1245
15.34933	-1238
15.36000	-1234
15.37067	-1215
15.38133	-1206
15.39200	-1198
15.40267	-1202
15.41333	-1202
15.42400	-1198
15.43467	-1206
15.44533	-1211
15.45600	-1212
15.46667	-1214
15.47733	-1226
15.48800	-1243
15.49867	-1256
15.50933	-1256
15.52000	-1274
15.53067	-1286
15.54133	-1292
15.55200	-1303
15.56267	-1311
15.57333	-1320
15.58400	-1332
15.59467	-1335
15.60533	-1348
15.61600	-1348
15.62667	-1353
15.63733	-1348
15.64800	-1351
15.65867	-1354
15.66933	-1355
15.68000	-1352
15.69067	-1354
15.70133	-1363
15.71200	-1371
15.72267	-1369
15.73333	-1370
15.74400	-1364
15.75467	-1368
15.76533	-1374
15.77600	-1374
15.78667	-1372
15.79733	-1372
15.80800	-1374
15.81867	-1372
15.82933	-1372
15.84000	-1383
15.85067	-1378
15.86133	-1386
15.87200	-1378
15.88267	-1383
15.89333	-1382
15.90400	-1385
15.91467	-1378
15.92533	-1373
15.93600	-1378
15.94667	-1378
15.95733	-1382
15.96800	-1376
15.97867	-1374
15.98933	-1375
16.00000	-1369
16.01067	-1366
16.02133	-1368
16.03200	-1364
16.04267	-1361
16.05333	-1358
16.06400	-1368
16.07467	-1367
16.08533	-1365
16.09600	-1370
16.10667	-1366
16.11733	-1362
16.12800	-1362
16.13867	-1370
16.14933	-1364
16.16000	-1365
16.17067	-1364
16.18133	-1362
16.19200	-1361
16.20267	-1355
16.21333	-1346
16.22400	-1330
16.23467	-1329
16.24533	-1320
16.25600	-1314
16.26667	-1290
16.27733	-1274
16.28800	-1227
16.29867	-1240
16.30933	-1232
16.32000	-1226
16.33067	-1217
16.34133	-1212
16.35200	-1207
16.36267	-1211
16.37333	-1195
16.38400	-1206
16.39467	-1207
16.40533	-1208
16.41600	-1215
16.42667	-1227
16.43733	-1228
16.44800	-1243
16.45867	-1249
16.46933	-1265
16.48000	-1272
16.49067	-1294
16.50133	-1312
16.51200	-1319
16.52267	-1329
16.53333	-1336
16.54400	-1342
16.55467	-1338
16.56533	-1348
16.57600	-1361
16.58667	-1367
16.59733	-1381
16.60800	-1385
16.61867	-1387
16.62933	-1381
16.64000	-1392
16.65067	-1388
16.66133	-1393
16.67200	-1401
16.68267	-1398
16.69333	-1399
16.70400	-1397
16.71467	-1401
16.72533	-1400
16.73600	-1402
16.74667	-1395
16.75733	-1384
16.76800	-1374
16.77867	-1382
16.78933	-1388
16.80000	-1376
16.81067	-1368
16.82133	-1372
16.83200	-1363
16.84267	-1359
16.85333	-1355
16.86400	-1354
16.87467	-1356
16.88533	-1353
16.89600	-1346
16.90667	-1342
16.91733	-1333
16.92800	-1324
16.93867	-1324
16.94933	-1320
16.96000	-1318
16.97067	-1313
16.98133	-1300
16.99200	-1293
17.00267	-1289
17.01333	-1278
17.02400	-1275
17.03467	-1281
17.04533	-1281
17.05600	-1269
17.06667	-1282
17.07733	-1276
17.08800	-1288
17.09867	-1280
17.10933	-1281
17.12000	-1286
17.13067	-1281
17.14133	-1292
17.15200	-1294
17.16267	-1299
17.17333	-1313
17.18400	-1311
17.19467	-1305
17.20533	-1303
17.21600	-1312
17.22667	-1315
17.23733	-1318
17.24800	-1319
17.25867	-1316
17.26933	-1314
17.28000	-1319
17.29067	-1321
17.30133	-1318
17.31200	-1317
17.32267	-1311
17.33333	-1310
17.34400	-1301
17.35467	-1306
17.36533	-1309
17.37600	-1298
17.38667	-1301
17.39733	-1293
17.40800	-1282
17.41867	-1266
17.42933	-1262
17.44000	-1251
17.45067	-1253
17.46133	-1240
17.47200	-1221
17.48267	-1215
17.49333	-1210
17.50400	-1207
17.51467	-1198
17.52533	-1200
17.53600	-1197
17.54667	-1197
17.55733	-1194
17.56800	-1191
17.57867	-1204
17.58933	-1210
17.60000	-1215
17.61067	-1218
17.62133	-1222
17.63200	-1211
17.64267	-1209
17.65333	-1192
17.66400	-1172
17.67467	-1168
17.68533	-1143
17.69600	-1115
17.70667	-1095
17.71733	-1072
17.72800	-1055
17.73867	-1051
17.74933	-1041
17.76000	-1037
17.77067	-1027
17.78133	-1028
17.79200	-1024
17.80267	-1022
17.81333	-1029
17.82400	-1021
17.83467	-1020
17.84533	-1023
17.85600	-1028
17.86667	-1032
17.87733	-1038
17.88800	-1041
17.89867	-1046
17.90933	-1046
17.92000	-1046
17.93067	-1063
17.94133	-1063
17.95200	-1067
17.96267	-1065
17.97333	-1072
17.98400	-1079
17.99467	-1089
18.00533	-1094
18.01600	-1083
18.02667	-1079
18.03733	-1087
18.04800	-1097
18.05867	-1100
18.06933	-1104
18.08000	-1111
18.09067	-1108
18.10133	-1105
18.11200	-1092
18.12267	-1079
18.13333	-1062
18.14400	-1035
18.15467	-1005
18.16533	-965
18.17600	-937
18.18667	-898
18.19733	-865
18.20800	-832
18.21867	-804
18.22933	-785
18.24000	-769
18.25067	-739
18.26133	-703
18.27200	-628
18.28267	-508
18.29333	-334
18.30400	-88
18.31467	221
18.32533	613
18.33600	1090
18.34667	12232
18.35733	16747
18.36800	22060
18.37867	28007
18.38933	34341
18.40000	40699
18.41067	46651
18.42133	51774
18.43200	55695
18.44267	58182
18.45333	59104
18.46400	58523
18.47467	56579
18.48533	53553
18.49600	49703
18.50667	45336
18.51733	40724
18.52800	36111
18.53867	31676
18.54933	27566
18.56000	23870
18.57067	20643
18.58133	12763
18.59200	13957
18.60267	15362
18.61333	16930
18.62400	18684
18.63467	20563
18.64533	22532
18.65600	24524
18.66667	26473
18.67733	28307
18.68800	29945
18.69867	31308
18.70933	32312
18.72000	32919
18.73067	33093
18.74133	32833
18.75200	32138
18.76267	31057
18.77333	29632
18.78400	27877
18.79467	25908
18.80533	23766
18.81600	21559
18.82667	19315
18.83733	17086
18.84800	14943
18.85867	12897
18.86933	10980
18.88000	9226
18.89067	7644
18.90133	6236
18.91200	4994
18.92267	3909
18.93333	2987
18.94400	2192
18.95467	1537
18.96533	979
18.97600	526
18.98667	155
18.99733	-137
19.00800	-368
19.01867	-564
19.02933	-713
19.04000	-827
19.05067	-917
19.06133	-983
19.07200	-1028
19.08267	-1063
19.09333	-1084
19.10400	-1110
19.11467	-1129
19.12533	-1143
19.13600	-1150
19.14667	-1157
19.15733	-1162
19.16800	-1160
19.17867	-1151
19.18933	-1138
19.20000	-1129
19.21067	-1112
19.22133	-1089
19.23200	-1068
19.24267	-1034
19.25333	-1003
19.26400	-960
19.27467	-926
19.28533	-873
19.29600	-811
19.30667	-750
19.31733	-671
19.32800	-603
19.33867	-509
19.34933	-429
19.36000	-352
19.37067	-261
19.38133	-169
19.39200	-95
19.40267	-4
19.41333	82
19.42400	159
19.43467	234
19.44533	301
19.45600	356
19.46667	426
19.47733	494
19.48800	570
19.49867	637
19.50933	732
19.52000	847
19.53067	983
19.54133	1165
19.55200	1394
19.56267	1685
19.57333	2055
19.58400	2510
19.59467	3067
19.60533	3745
19.61600	4564
19.62667	5522
19.63733	6648
19.64800	7939
19.65867	9405
19.66933	11059
19.68000	12882
19.69067	14856
19.70133	16957
19.71200	19144
19.72267	21373
19.73333	31846
19.74400	34670
19.75467	37263
19.76533	39563
19.77600	41459
19.78667	42886
19.79733	43772
19.80800	44069
19.81867	43778
19.82933	42908
19.84000	41488
19.85067	39546
19.86133	37177
19.87200	34447
19.88267	31505
19.89333	21178
19.90400	18844
19.91467	16534
19.92533	14300
19.93600	12205
19.94667	10273
19.95733	8520
19.96800	6960
19.97867	5596
19.98933	4413
20.00000	3400
20.01067	2555
20.02133	1858
20.03200	1289
20.04267	826
20.05333	451
20.06400	161
20.07467	-73
20.08533	-264
20.09600	-407
20.10667	-520
20.11733	-599
20.12800	-671
20.13867	-721
20.14933	-759
20.16000	-799
20.17067	-825
20.18133	-856
20.19200	-890
20.20267	-920
20.21333	-938
20.22400	-974
20.23467	-998
20.24533	-1033
20.25600	-1071
20.26667	-1104
20.27733	-1143
20.28800	-1175
20.29867	-1217
20.30933	-1252
20.32000	-1292
20.33067	-1328
20.34133	-1366
20.35200	-1395
20.36267	-1433
20.37333	-1458
20.38400	-1490
20.39467	-1516
20.40533	-1548
20.41600	-1563
20.42667	-1585
20.43733	-1600
20.44800	-1618
20.45867	-1626
20.46933	-1641
20.48000	-1660
20.49067	-1665
20.50133	-1675
20.51200	-1683
20.52267	-1693
20.53333	-1703
20.54400	-1695
20.55467	-1707
20.56533	-1714
20.57600	-1716
20.58667	-1719
20.59733	-1716
20.60800	-1715
20.61867	-1722
20.62933	-1727
20.64000	-1725
20.65067	-1732
20.66133	-1727
20.67200	-1736
20.68267	-1737
20.69333	-1748
20.70400	-1735
20.71467	-1742
20.72533	-1750
20.73600	-1750
20.74667	-1754
20.75733	-1761
20.76800	-1760
20.77867	-1753
20.78933	-1750
20.80000	-1750
20.81067	-1759
20.82133	-1755
20.83200	-1763
20.84267	-1759
20.85333	-1749
20.86400	-1758
20.87467	-1750
20.88533	-1745
20.89600	-1745
20.90667	-1736
20.91733	-1727
20.92800	-1722
20.93867	-1720
20.94933	-1711
20.96000	-1707
20.97067	-1694
20.98133	-1697
20.99200	-1690
21.00267	-1680
21.01333	-1673
21.02400	-1664
21.03467	-1658
21.04533	-1649
21.05600	-1649
21.06667	-1646
21.07733	-1646
[truncated: 2,026 more rows]
